# Supplementary material for: Conservation and valorization of Italian potato biodiversity through genotype-by-sequencing (GBS)
Source: Front Plant Sci. 2025 Jul 21;16:1629306. doi: 10.3389/fpls.2025.1629306 (PMC12320385; doi:10.3389/fpls.2025.1629306)
Supplement: Supplementary file 1 [file Table1.xlsx]

## Sheet: Foglio1
Supp. Table 1. List of the varieties included from Sood et al., 2023. (PRJNA723185)
Variety	Continent	Nation
LAL_SHIL	Asia	BGD
BLISS	Asia	CHN
HERMES	Asia	CHN
LAY_CLAIRE	Asia	CHN
KCM	Asia	IND
Kufri_Anand	Asia	IND
Kufri_ASHOKA	Asia	IND
Kufri_Badshah	Asia	IND
Kufri_Bahar	Asia	IND
Kufri_Chandramukhi	Asia	IND
Kufri_Chipsona1	Asia	IND
Kufri_Chipsona3	Asia	IND
Kufri_DEWA	Asia	IND
Kufri_Frysona	Asia	IND
Kufri_Garima	Asia	IND
Kufri_Gaurav	Asia	IND
Kufri_Girdhari	Asia	IND
Kufri_HIMALINI	Asia	IND
Kufri_Jyoti	Asia	IND
Kufri_Kanchan	Asia	IND
Kufri_khyati	Asia	IND
Kufri_Lalima	Asia	IND
Kufri_LAUVKAR	Asia	IND
Kufri_MEGHA	Asia	IND
Kufri_Pukhraj	Asia	IND
Kufri_PUSHKAR	Asia	IND
Kufri_Sadabahar	Asia	IND
Kufri_SINDHURI	Asia	IND
Kufri_Surya	Asia	IND
ADINA	Europe	AUS
BREMER	Europe	AUS
SASKIA	Europe	DNK
AURA	Europe	FRA
FARFADETTE	Europe	FRA
KER_PONDY	Europe	FRA
MADOZ	Europe	FRA
AMSEL	Europe	GER
ANTINEMA	Europe	GER
ARGO	Europe	GER
COSIMA	Europe	GER
SarpoMira	Europe	GER
SPATZ	Europe	GER
TONDRA	Europe	GER
TUNIKA	Europe	GER
HOPE_HELY	Europe	HUN
ULSTERTORCH	Europe	IRE
ARI	Europe	NET
ASOKA	Europe	NET
GLORIA	Europe	NET
IRENE	Europe	NET
Nicola	Europe	NET
PROF.BROEKEMA	Europe	NET
PROFIJT	Europe	NET
RIVAL	Europe	NET
Saturna	Europe	NET
SIENTJE	Europe	NET
TEDRIA	Europe	NET
ATOL	Europe	POL
ELBA	Europe	POL
BRASOVEAN	Europe	ROM
STINA	Europe	SWE
CONCHITA	Europe	UK
ECLIPSE	Europe	UK
ROYALKIDNEY	Europe	UK
GEMSEG	North America	CAN
GreenMountain	North America	CAN
HUNTER	North America	CAN
HURON	North America	CAN
BORAVALLE	North America	USA
Chieftain	North America	USA
EARLYGEM	North America	USA
MERRIMACK	North America	USA
RUSSET_RURAL	North America	USA
Andigena-11	South America	PER
Andigena-14	South America	PER
Andigena-17	South America	PER
Andigena-20	South America	PER
Andigena-22	South America	PER
Andigena-26	South America	PER
Andigena-28	South America	PER
Andigena-3	South America	PER
Andigena-4	South America	PER
Andigena-7	South America	PER
Andigena-9	South America	PER
AZULSOUCCO	South America	PER
Bintje	South America	PER
CHIQUITA	South America	PER
CURIPAMBA	South America	PER
GARMA	South America	PER
HUACA_COROTA	South America	PER
ICA_NEVADA	South America	PER
LINLESH	South America	PER
LLAMEINA_BLANCA	South America	PER
MURCA	South America	PER
MUZIRANZARA	South America	PER
PRISCA	South America	PER
PURCKA	South America	PER
SALLAMA	South America	PER
SANJUAN	South America	PER
SAPHIR	South America	PER
SENORITA	South America	PER
SISSAY	South America	PER
SUPERCHOLA	South America	PER
TARA_CCALLO	South America	PER
UGRO-SHIRI	South America	PER
SACO	Oceania	NZL
